# Supplementary material for: Identification of TPM2 and CNN1 as Novel Prognostic Markers in Functionally Characterized Human Colon Cancer-Associated Stromal Cells
Source: Cancers (Basel). 2022 Apr 16;14(8):2024. doi: 10.3390/cancers14082024 (PMC9025001; doi:10.3390/cancers14082024)
Supplement: Supplementary file 1 [file cancers-14-02024-s001.zip]

Archive with 1 entries (1 files):
- cancers-1601052-supplementary.pdf
